# Supplementary material for: ﻿Ameripathidae, a new family of antipatharian corals (Cnidaria, Anthozoa, Hexacorallia, Antipatharia)
Source: Zookeys. 2024 May 31;1203:355–75. doi: 10.3897/zookeys.1203.121411 (PMC11161683; doi:10.3897/zookeys.1203.121411)
Supplement: XML Treatment for Ameripathidae [file zookeys.1203.121411-treatment1.xml]

<!DOCTYPE tp:taxon-treatment
  PUBLIC "-//TaxonX//DTD Taxonomic Treatment Publishing DTD v0 20100105//EN" "tax-treatment-NSO.dtd">
<tp:taxon-treatment xmlns:tp="http://www.plazi.org/taxpub"><tp:treatment-meta><kwd-group><label>Taxon classification</label><kwd>
              <named-content content-type="kingdom">Animalia</named-content>
            </kwd><kwd>
              <named-content content-type="order">Antipatharia</named-content>
            </kwd><kwd>
              <named-content content-type="family">Ameripathidae</named-content>
            </kwd></kwd-group><mixed-citation publication-type="journal"><person-group><name><surname>Horowitz</surname><given-names>Jeremy</given-names></name><name><surname>Opresko</surname><given-names>Dennis M.</given-names></name><name><surname>Herrera</surname><given-names>Santiago</given-names></name><name><surname>Hansel</surname><given-names>Colleen M.</given-names></name><name><surname>Quattrini</surname><given-names>Andrea M.</given-names></name></person-group><article-title>﻿<tp:taxon-name><tp:taxon-name-part taxon-name-part-type="family">Ameripathidae</tp:taxon-name-part></tp:taxon-name>, a new family of antipatharian corals (<tp:taxon-name><tp:taxon-name-part taxon-name-part-type="phylum">Cnidaria</tp:taxon-name-part></tp:taxon-name>, <tp:taxon-name><tp:taxon-name-part taxon-name-part-type="class">Anthozoa</tp:taxon-name-part></tp:taxon-name>, <tp:taxon-name><tp:taxon-name-part taxon-name-part-type="subclass">Hexacorallia</tp:taxon-name-part></tp:taxon-name>, <tp:taxon-name><tp:taxon-name-part taxon-name-part-type="order">Antipatharia</tp:taxon-name-part></tp:taxon-name>)</article-title><source>Zookeys</source><day>31</day><month>05</month><year>2024</year><volume>1203</volume><fpage>355</fpage><lpage>375</lpage><pub-id pub-id-type="doi">10.3897/zookeys.1203.121411</pub-id></mixed-citation></tp:treatment-meta><tp:nomenclature><label>﻿Family</label><tp:taxon-name>
            <object-id xmlns:xlink="http://www.w3.org/1999/xlink" content-type="arpha" xlink:type="simple">DEDACB3A-28BA-5A96-84BC-52DCF820D885</object-id>
            <tp:taxon-name-part taxon-name-part-type="family">Ameripathidae</tp:taxon-name-part>
            <object-id xmlns:xlink="http://www.w3.org/1999/xlink" content-type="zoobank" xlink:type="simple">https://zoobank.org/D9089DA2-C41B-414C-A224-D4DA55B133C7</object-id>
          </tp:taxon-name><tp:taxon-authority>Opresko &amp; Horowitz</tp:taxon-authority><tp:taxon-status xmlns:xlink="http://www.w3.org/1999/xlink" xlink:type="simple">fam. nov.</tp:taxon-status></tp:nomenclature><tp:treatment-sec sec-type="diagnosis" id="SECID0E2KAC"><title>Diagnosis.</title><p>Corallum branched and pinnulate; flabellate. Primary pinnules arranged bilaterally and alternately, secondary pinnules arranged uniserially. Spines up to 0.06 mm tall, conical, slightly compressed laterally with rounded apex, smooth or with knob-like protuberances. Polyps slightly transversely elongate up to 1.2 mm in transverse diameter, subequal tentacles, sagittals positioned lower than laterals, and a raised oral cone.</p></tp:treatment-sec><tp:treatment-sec sec-type="remarks" id="SECID0EALAC"><title>Remarks.</title><p>Examination of <abbrev xmlns:xlink="http://www.w3.org/1999/xlink" xlink:title="scanning electron microscope" id="ABBRID0EGLAC" xlink:type="simple">SEM</abbrev> images of the spines of the new family revealed that most spines are triangular and smooth with un-ornamented surfaces with a small number of polypar spines possessing a few small, rounded, low-relief, knob-like protuberances (Fig. <xref ref-type="fig" rid="F2">2A</xref>). Also, the rows become much less regular; however, the number of rows per view, and the density of spines in each row do not differ substantially from that on the pinnules (Fig. <xref ref-type="fig" rid="F6">6D–G</xref>). These spine characteristics differ from other families, for example: <tp:taxon-name><tp:taxon-name-part taxon-name-part-type="family">Antipathidae</tp:taxon-name-part></tp:taxon-name> Ehrenberg, 1834 has spines that are either perfectly smooth (Fig. <xref ref-type="fig" rid="F2">2B</xref>) or are papillose with or without apical bifurcations or multiple knobs (Fig. <xref ref-type="fig" rid="F2">2C</xref>). <tp:taxon-name><tp:taxon-name-part taxon-name-part-type="family">Aphanipathidae</tp:taxon-name-part></tp:taxon-name> Opresko, 2004 typically has spines with distinct tubercles (Fig. <xref ref-type="fig" rid="F2">2D</xref>). <tp:taxon-name><tp:taxon-name-part taxon-name-part-type="family">Stylopathidae</tp:taxon-name-part></tp:taxon-name> Opresko, 2006 has spines that are small, conical, smooth-surfaced, and distally directed (Fig. <xref ref-type="fig" rid="F2">2E</xref>). <tp:taxon-name><tp:taxon-name-part taxon-name-part-type="family">Myriopathidae</tp:taxon-name-part></tp:taxon-name> Opresko, 2001 has blade-like spines, often with very small, elongated papillae or fine striations (Fig. <xref ref-type="fig" rid="F2">2F</xref>), and in which the spines increased in density on the larger branches and stem. <tp:taxon-name><tp:taxon-name-part taxon-name-part-type="family">Cladopathidae</tp:taxon-name-part></tp:taxon-name> Kinoshita, 1910 has spines that are smooth, triangular, or conical, and often distally directed (Fig. <xref ref-type="fig" rid="F2">2G</xref>). <tp:taxon-name><tp:taxon-name-part taxon-name-part-type="family">Schizopathidae</tp:taxon-name-part></tp:taxon-name> Brook, 1889 has spines that are simple or multi-lobed, smooth, and conical or triangular (Fig. <xref ref-type="fig" rid="F2">2H</xref>). <tp:taxon-name><tp:taxon-name-part taxon-name-part-type="family">Leiopathidae</tp:taxon-name-part></tp:taxon-name> Haime, 1849 has small spines that are simple or multi-lobed, smooth and are triangular, conical, or blister-shaped (Fig. <xref ref-type="fig" rid="F2">2I</xref>); often poorly developed or absent on older parts of the corallum (<xref ref-type="bibr" rid="B14">Molodtsova 2011</xref>).</p><p>Examination of in situ images of the polyps of the new family revealed a slightly transversely elongated external morphology (Fig. <xref ref-type="fig" rid="F3">3A</xref>). The tentacles are subequal in length, cylindrical with rounded tips and are relatively short, being no more than 1.5× the transverse diameter of the polyp. The number of mesenteries in the polyps of the <tp:taxon-name><tp:taxon-name-part taxon-name-part-type="family">Ameripathidae</tp:taxon-name-part></tp:taxon-name> has not yet been determined. The new family has polyps like <tp:taxon-name><tp:taxon-name-part taxon-name-part-type="family">Myriopathidae</tp:taxon-name-part></tp:taxon-name> (Fig. <xref ref-type="fig" rid="F3">3B</xref>); except in <tp:taxon-name><tp:taxon-name-part taxon-name-part-type="family">Myriopathidae</tp:taxon-name-part></tp:taxon-name>, polyps are more circular in shape with tentacles equally distributed and positioned around the polyp mouth. The new family also has polyps like <tp:taxon-name><tp:taxon-name-part taxon-name-part-type="family">Stylopathidae</tp:taxon-name-part></tp:taxon-name> (Fig. <xref ref-type="fig" rid="F3">3C, D</xref>); except polyps are not as transversely elongated as the new family. The remaining families have different polyp characteristics: The polyps of the <tp:taxon-name><tp:taxon-name-part taxon-name-part-type="family">Antipathidae</tp:taxon-name-part></tp:taxon-name> (Fig. <xref ref-type="fig" rid="F3">3E</xref>) and <tp:taxon-name><tp:taxon-name-part taxon-name-part-type="family">Aphanipathidae</tp:taxon-name-part></tp:taxon-name> (Fig. <xref ref-type="fig" rid="F3">3F</xref>) tend to be as long as wide (sometimes transversely compressed), and with expanded tentacles ≤ 3× the transverse diameter of the polyps and tentacles are not subequal in length. The polyps of <tp:taxon-name><tp:taxon-name-part taxon-name-part-type="family">Schizopathidae</tp:taxon-name-part></tp:taxon-name> (Fig. <xref ref-type="fig" rid="F3">3G</xref>) and <tp:taxon-name><tp:taxon-name-part taxon-name-part-type="family">Cladopathidae</tp:taxon-name-part></tp:taxon-name> (Fig. <xref ref-type="fig" rid="F3">3H</xref>) are more transversely elongated than the new family. <tp:taxon-name><tp:taxon-name-part taxon-name-part-type="family">Leiopathidae</tp:taxon-name-part></tp:taxon-name> polyps are transversely compressed (Fig. <xref ref-type="fig" rid="F3">3I</xref>).</p><fig id="F2" position="float" orientation="portrait"><object-id xmlns:xlink="http://www.w3.org/1999/xlink" content-type="doi" xlink:type="simple">10.3897/zookeys.1203.121411.figure2</object-id><object-id xmlns:xlink="http://www.w3.org/1999/xlink" content-type="arpha" xlink:type="simple">CFA19B2A-9BD1-5DDD-9E2E-3DE4A19D9BFC</object-id><label>Figure 2.</label><caption><p>Skeletal spines of antipatharian families <bold>A</bold><tp:taxon-name><tp:taxon-name-part taxon-name-part-type="family">Ameripathidae</tp:taxon-name-part></tp:taxon-name> (<italic><tp:taxon-name><tp:taxon-name-part taxon-name-part-type="genus" reg="Ameripathes">Ameripathes</tp:taxon-name-part><tp:taxon-name-part taxon-name-part-type="species" reg="pseudomyriophylla">pseudomyriophylla</tp:taxon-name-part></tp:taxon-name></italic> gen. et sp. nov.) <bold>B</bold><tp:taxon-name><tp:taxon-name-part taxon-name-part-type="family">Antipathidae</tp:taxon-name-part></tp:taxon-name> (<italic><tp:taxon-name><tp:taxon-name-part taxon-name-part-type="genus" reg="Antipathes">Antipathes</tp:taxon-name-part><tp:taxon-name-part taxon-name-part-type="species" reg="furcata">furcata</tp:taxon-name-part></tp:taxon-name></italic> Gray, 1857) <bold>C</bold><tp:taxon-name><tp:taxon-name-part taxon-name-part-type="family">Antipathidae</tp:taxon-name-part></tp:taxon-name> (<italic><tp:taxon-name><tp:taxon-name-part taxon-name-part-type="genus" reg="Antipathes">Antipathes</tp:taxon-name-part><tp:taxon-name-part taxon-name-part-type="species" reg="falkorae">falkorae</tp:taxon-name-part></tp:taxon-name></italic> Horowitz, 2022) <bold>D</bold><tp:taxon-name><tp:taxon-name-part taxon-name-part-type="family">Aphanipathidae</tp:taxon-name-part></tp:taxon-name> (<italic><tp:taxon-name><tp:taxon-name-part taxon-name-part-type="genus" reg="Aphanipathes">Aphanipathes</tp:taxon-name-part><tp:taxon-name-part taxon-name-part-type="species" reg="sarothamnoides">sarothamnoides</tp:taxon-name-part></tp:taxon-name></italic> Brook, 1889) <bold>E</bold><tp:taxon-name><tp:taxon-name-part taxon-name-part-type="family">Stylopathidae</tp:taxon-name-part></tp:taxon-name> (<italic><tp:taxon-name><tp:taxon-name-part taxon-name-part-type="genus" reg="Stylopathes">Stylopathes</tp:taxon-name-part><tp:taxon-name-part taxon-name-part-type="species" reg="litocrada">litocrada</tp:taxon-name-part></tp:taxon-name></italic> Opresko, 2006) <bold>F</bold><tp:taxon-name><tp:taxon-name-part taxon-name-part-type="family">Myriopathidae</tp:taxon-name-part></tp:taxon-name> (<tp:taxon-name><tp:taxon-name-part taxon-name-part-type="genus" reg="Myriopathes">Myriopathes</tp:taxon-name-part><tp:taxon-name-part taxon-name-part-type="uncertainty-rank">cf.</tp:taxon-name-part><tp:taxon-name-part taxon-name-part-type="species" reg="japonica">japonica</tp:taxon-name-part></tp:taxon-name> (Brook, 1889)) <bold>G</bold><tp:taxon-name><tp:taxon-name-part taxon-name-part-type="family">Cladopathidae</tp:taxon-name-part></tp:taxon-name> (<italic><tp:taxon-name><tp:taxon-name-part taxon-name-part-type="genus" reg="Cladopathes">Cladopathes</tp:taxon-name-part><tp:taxon-name-part taxon-name-part-type="species" reg="plumosa">plumosa</tp:taxon-name-part></tp:taxon-name></italic> Brook, 1889) <bold>H</bold><tp:taxon-name><tp:taxon-name-part taxon-name-part-type="family">Schizopathidae</tp:taxon-name-part></tp:taxon-name> (<italic><tp:taxon-name><tp:taxon-name-part taxon-name-part-type="genus" reg="Schizopathes">Schizopathes</tp:taxon-name-part><tp:taxon-name-part taxon-name-part-type="species" reg="affinis">affinis</tp:taxon-name-part></tp:taxon-name></italic> Brook, 1889) <bold>I</bold><tp:taxon-name><tp:taxon-name-part taxon-name-part-type="family">Leiopathidae</tp:taxon-name-part></tp:taxon-name> (<italic><tp:taxon-name><tp:taxon-name-part taxon-name-part-type="genus" reg="Leiopathes">Leiopathes</tp:taxon-name-part></tp:taxon-name></italic> sp. of Hamie 1849).</p></caption><graphic xmlns:xlink="http://www.w3.org/1999/xlink" xlink:href="zookeys-1203-355_article-121411__-g002.jpg" position="float" orientation="portrait" xlink:type="simple" id="oo_1060127.jpg"><uri content-type="original_file" xlink:type="simple">https://binary.pensoft.net/fig/1060127</uri></graphic></fig><fig id="F3" position="float" orientation="portrait"><object-id xmlns:xlink="http://www.w3.org/1999/xlink" content-type="doi" xlink:type="simple">10.3897/zookeys.1203.121411.figure3</object-id><object-id xmlns:xlink="http://www.w3.org/1999/xlink" content-type="arpha" xlink:type="simple">A40935C8-DEC9-570A-A2E7-9231947B2DFA</object-id><label>Figure 3.</label><caption><p>Polyps of live corals representing different antipatharian families <bold>A</bold><tp:taxon-name><tp:taxon-name-part taxon-name-part-type="family">Ameripathidae</tp:taxon-name-part></tp:taxon-name> (<italic><tp:taxon-name><tp:taxon-name-part taxon-name-part-type="genus" reg="Ameripathes">Ameripathes</tp:taxon-name-part><tp:taxon-name-part taxon-name-part-type="species" reg="pseudomyriophylla">pseudomyriophylla</tp:taxon-name-part></tp:taxon-name></italic> gen. et sp. nov.) <bold>B</bold><tp:taxon-name><tp:taxon-name-part taxon-name-part-type="family">Myriopathidae</tp:taxon-name-part></tp:taxon-name> (<italic><tp:taxon-name><tp:taxon-name-part taxon-name-part-type="genus" reg="Myriopathes">Myriopathes</tp:taxon-name-part></tp:taxon-name></italic> sp.) <bold>C</bold><tp:taxon-name><tp:taxon-name-part taxon-name-part-type="family">Stylopathidae</tp:taxon-name-part></tp:taxon-name> (<italic><tp:taxon-name><tp:taxon-name-part taxon-name-part-type="genus" reg="Stylopathes">Stylopathes</tp:taxon-name-part></tp:taxon-name></italic> sp.) <bold>D</bold><tp:taxon-name><tp:taxon-name-part taxon-name-part-type="family">Stylopathidae</tp:taxon-name-part></tp:taxon-name> (<italic><tp:taxon-name><tp:taxon-name-part taxon-name-part-type="genus" reg="Stylopathes">Stylopathes</tp:taxon-name-part></tp:taxon-name></italic> sp.) <bold>E</bold><tp:taxon-name><tp:taxon-name-part taxon-name-part-type="family">Antipathidae</tp:taxon-name-part></tp:taxon-name> (<italic><tp:taxon-name><tp:taxon-name-part taxon-name-part-type="genus" reg="Antipathes">Antipathes</tp:taxon-name-part><tp:taxon-name-part taxon-name-part-type="species" reg="atlantica">atlantica</tp:taxon-name-part></tp:taxon-name></italic> Gray, 1857) <bold>F</bold><tp:taxon-name><tp:taxon-name-part taxon-name-part-type="family">Aphanipathidae</tp:taxon-name-part></tp:taxon-name> (<italic><tp:taxon-name><tp:taxon-name-part taxon-name-part-type="genus" reg="Anozopathes">Anozopathes</tp:taxon-name-part></tp:taxon-name></italic> sp. Opresko &amp; Bo, 2021) <bold>G</bold><tp:taxon-name><tp:taxon-name-part taxon-name-part-type="family">Schizopathidae</tp:taxon-name-part></tp:taxon-name> (<italic><tp:taxon-name><tp:taxon-name-part taxon-name-part-type="genus" reg="Bathypathes">Bathypathes</tp:taxon-name-part></tp:taxon-name></italic> sp.) <bold>H</bold><tp:taxon-name><tp:taxon-name-part taxon-name-part-type="family">Cladopathidae</tp:taxon-name-part></tp:taxon-name> (<italic><tp:taxon-name><tp:taxon-name-part taxon-name-part-type="genus" reg="Heteropathes">Heteropathes</tp:taxon-name-part></tp:taxon-name></italic> sp.) <bold>I</bold><tp:taxon-name><tp:taxon-name-part taxon-name-part-type="family">Leiopathidae</tp:taxon-name-part></tp:taxon-name> (<italic><tp:taxon-name><tp:taxon-name-part taxon-name-part-type="genus" reg="Leiopathes">Leiopathes</tp:taxon-name-part></tp:taxon-name></italic> sp.). Photo credits: <bold>A, C, D</bold> (Schmidt Ocean Institute); <bold>B</bold> (M. Bo); <bold>E</bold> (S. Weinberg); <bold>F, G, H</bold> (NOAA/OER; <bold>I</bold> (P. Etnoyer).</p></caption><graphic xmlns:xlink="http://www.w3.org/1999/xlink" xlink:href="zookeys-1203-355_article-121411__-g003.jpg" position="float" orientation="portrait" xlink:type="simple" id="oo_1060128.jpg"><uri content-type="original_file" xlink:type="simple">https://binary.pensoft.net/fig/1060128</uri></graphic></fig></tp:treatment-sec><tp:treatment-sec sec-type="Comparative diagnosis" id="SECID0EHAAE"><title>Comparative diagnosis</title><p><tp:taxon-name><tp:taxon-name-part taxon-name-part-type="family">Antipathidae</tp:taxon-name-part></tp:taxon-name> differs in corallum pattern with an unpinnulated corallum compared to the pinnulated corallum in the new family. <tp:taxon-name><tp:taxon-name-part taxon-name-part-type="family">Cladopathidae</tp:taxon-name-part></tp:taxon-name> differs in polyp size and spine ornamentation, with polyps measuring at least 1.8–2.0 mm compared to up to 1.2 mm in transverse diameter in the new family and possessing smooth spines rather than ones with knob-like protuberances. <tp:taxon-name><tp:taxon-name-part taxon-name-part-type="family">Leiopathidae</tp:taxon-name-part></tp:taxon-name> differs in corallum pattern, possessing an unpinnulated corallum compared to a pinnulated corallum in the new family. <tp:taxon-name><tp:taxon-name-part taxon-name-part-type="family">Aphanipathidae</tp:taxon-name-part></tp:taxon-name> differs in spine height, spine ornamentation type, and polyp characteristics, possessing spines up to 0.5 mm tall, distinct tubercles on the surfaces of skeletal spines, and polyps that are as long as they are wide or can be transversely compressed, respectively, compared to spine heights 0.06 mm tall, low-relief, knob-like protuberances on the surfaces of skeletal spines, and slightly transversely elongate polyps with short, subequal tentacles with blunt, rounded tips in the new family. <tp:taxon-name><tp:taxon-name-part taxon-name-part-type="family">Myriopathidae</tp:taxon-name-part></tp:taxon-name> differs in spine ornamentation type with striations on the surfaces of skeletal spines compared to the spines with a few small, rounded, low-relief, knob-like protuberances in the new family. <tp:taxon-name><tp:taxon-name-part taxon-name-part-type="family">Stylopathidae</tp:taxon-name-part></tp:taxon-name> differs in subpinnule arrangement and spine surface ornamentation, presenting verticils or irregularly bilateral and smooth spines, respectively, compared to uniserially arranged subpinnules and spines with low-relief, knob-like protuberances spines in the new family. <tp:taxon-name><tp:taxon-name-part taxon-name-part-type="family">Schizopathidae</tp:taxon-name-part></tp:taxon-name> differs in polyp size and spine ornamentation, having larger polyps (2–12 mm in transverse diameter) and smooth spines, respectively, compared to smaller polyps (up to 1.2 mm in transverse diameter) and spines with knob-like protuberances in the new family.</p><p>The recognition of the new family is further supported by the phylogenetic analysis (see further below) conducted on the holotype and one paratype showing that <tp:taxon-name><tp:taxon-name-part taxon-name-part-type="family">Ameripathidae</tp:taxon-name-part></tp:taxon-name> is a distinct lineage sister to the <tp:taxon-name><tp:taxon-name-part taxon-name-part-type="family">Antipathidae</tp:taxon-name-part></tp:taxon-name> + <tp:taxon-name><tp:taxon-name-part taxon-name-part-type="family">Aphanipathidae</tp:taxon-name-part></tp:taxon-name> + <tp:taxon-name><tp:taxon-name-part taxon-name-part-type="family">Myriopathidae</tp:taxon-name-part></tp:taxon-name> + <tp:taxon-name><tp:taxon-name-part taxon-name-part-type="family">Stylopathidae</tp:taxon-name-part></tp:taxon-name>, representing a novel deep divergence in the order <tp:taxon-name><tp:taxon-name-part taxon-name-part-type="order">Antipatharia</tp:taxon-name-part></tp:taxon-name> (Fig. <xref ref-type="fig" rid="F4">4</xref>).</p><fig id="F4" position="float" orientation="portrait"><object-id xmlns:xlink="http://www.w3.org/1999/xlink" content-type="doi" xlink:type="simple">10.3897/zookeys.1203.121411.figure4</object-id><object-id xmlns:xlink="http://www.w3.org/1999/xlink" content-type="arpha" xlink:type="simple">FBAA7895-9AD1-5292-8F2D-08901E55299F</object-id><label>Figure 4.</label><caption><p>Maximum likelihood phylogeny of all black coral families and the new family based on a 50% complete matrix containing 741 loci. Boxed taxa (blue outline) represent the new species. Ultrafast bootstrap support is 100% at all nodes except for two nodes, which are noted in the phylogeny. The phylogeny was rooted to the <tp:taxon-name><tp:taxon-name-part taxon-name-part-type="family">Leiopathidae</tp:taxon-name-part></tp:taxon-name> clade based on results from <xref ref-type="bibr" rid="B10">Horowitz et al. (2023b)</xref>.</p></caption><graphic xmlns:xlink="http://www.w3.org/1999/xlink" xlink:href="zookeys-1203-355_article-121411__-g004.jpg" position="float" orientation="portrait" xlink:type="simple" id="oo_1060129.jpg"><uri content-type="original_file" xlink:type="simple">https://binary.pensoft.net/fig/1060129</uri></graphic></fig></tp:treatment-sec><tp:treatment-sec><!--Section generated to contain objects referenced in tp:taxon-treatment.--><fig id="F6" position="float" orientation="portrait"><object-id xmlns:xlink="http://www.w3.org/1999/xlink" content-type="doi" xlink:type="simple">10.3897/zookeys.1203.121411.figure6</object-id><object-id xmlns:xlink="http://www.w3.org/1999/xlink" content-type="arpha" xlink:type="simple">FE0B5D1A-4FFE-50C8-8FB9-EF2D2D86E07A</object-id><label>Figure 6.</label><caption><p><italic><tp:taxon-name><tp:taxon-name-part taxon-name-part-type="genus" reg="Ameripathes">Ameripathes</tp:taxon-name-part><tp:taxon-name-part taxon-name-part-type="species" reg="pseudomyriophylla">pseudomyriophylla</tp:taxon-name-part></tp:taxon-name></italic>, holotype (USNM 1689129) <bold>A</bold> dorsal view of single spine showing a single knob <bold>B</bold> lateral view of a polypar spine showing two knobs <bold>C</bold> lateral view of an abpolypar spine <bold>D–G</bold> sections of pinnules of increasing thickness.</p></caption><graphic xmlns:xlink="http://www.w3.org/1999/xlink" xlink:href="zookeys-1203-355_article-121411__-g006.jpg" position="float" orientation="portrait" xlink:type="simple" id="oo_1060131.jpg"><uri content-type="original_file" xlink:type="simple">https://binary.pensoft.net/fig/1060131</uri></graphic></fig></tp:treatment-sec><ref-list><ref id="B14"><mixed-citation xmlns:xlink="http://www.w3.org/1999/xlink" xlink:type="simple"><person-group><name name-style="western"><surname>Molodtsova</surname><given-names>TN</given-names></name></person-group> (<year>2011</year>) <article-title>A new species of <italic><tp:taxon-name><tp:taxon-name-part taxon-name-part-type="genus">Leiopathes</tp:taxon-name-part></tp:taxon-name></italic> (<tp:taxon-name><tp:taxon-name-part taxon-name-part-type="class">Anthozoa</tp:taxon-name-part></tp:taxon-name>: <tp:taxon-name><tp:taxon-name-part taxon-name-part-type="order">Antipatharia</tp:taxon-name-part></tp:taxon-name>) from the Great Meteor seamount (North Atlantic).</article-title><source>Zootaxa</source><volume>3138</volume>(<issue>1</issue>): <fpage>52</fpage>–<lpage>64</lpage>. <ext-link xlink:href="10.11646/zootaxa.3138.1.3" ext-link-type="doi" xlink:type="simple">https://doi.org/10.11646/zootaxa.3138.1.3</ext-link></mixed-citation></ref><ref id="B10"><mixed-citation xmlns:xlink="http://www.w3.org/1999/xlink" xlink:type="simple"><person-group><name name-style="western"><surname>Horowitz</surname><given-names>J</given-names></name><name name-style="western"><surname>Quattrini</surname><given-names>AM</given-names></name><name name-style="western"><surname>Brugler</surname><given-names>MR</given-names></name><name name-style="western"><surname>Miller</surname><given-names>DJ</given-names></name><name name-style="western"><surname>Pahang</surname><given-names>K</given-names></name><name name-style="western"><surname>Bridge</surname><given-names>TCL</given-names></name><name name-style="western"><surname>Cowman</surname><given-names>PF</given-names></name></person-group> (<year>2023b</year>) <article-title>Bathymetric evolution of black corals through deep time. Proceedings.</article-title><source>Biological Sciences</source><volume>290</volume>(<issue>2008</issue>): <fpage>20231107</fpage>. <ext-link xlink:href="10.1098/rspb.2023.1107" ext-link-type="doi" xlink:type="simple">https://doi.org/10.1098/rspb.2023.1107</ext-link></mixed-citation></ref></ref-list></tp:taxon-treatment>
