# Supplementary material for: ﻿Ameripathidae, a new family of antipatharian corals (Cnidaria, Anthozoa, Hexacorallia, Antipatharia)
Source: Zookeys. 2024 May 31;1203:355–75. doi: 10.3897/zookeys.1203.121411 (PMC11161683; doi:10.3897/zookeys.1203.121411)
Supplement: XML Treatment for Ameripathes [file zookeys.1203.121411-treatment2.xml]

<!DOCTYPE tp:taxon-treatment
  PUBLIC "-//TaxonX//DTD Taxonomic Treatment Publishing DTD v0 20100105//EN" "tax-treatment-NSO.dtd">
<tp:taxon-treatment xmlns:tp="http://www.plazi.org/taxpub"><tp:treatment-meta><kwd-group><label>Taxon classification</label><kwd>
              <named-content content-type="kingdom">Animalia</named-content>
            </kwd><kwd>
              <named-content content-type="order">Antipatharia</named-content>
            </kwd><kwd>
              <named-content content-type="family">Ameripathidae</named-content>
            </kwd></kwd-group><mixed-citation publication-type="journal"><person-group><name><surname>Horowitz</surname><given-names>Jeremy</given-names></name><name><surname>Opresko</surname><given-names>Dennis M.</given-names></name><name><surname>Herrera</surname><given-names>Santiago</given-names></name><name><surname>Hansel</surname><given-names>Colleen M.</given-names></name><name><surname>Quattrini</surname><given-names>Andrea M.</given-names></name></person-group><article-title>﻿<tp:taxon-name><tp:taxon-name-part taxon-name-part-type="family">Ameripathidae</tp:taxon-name-part></tp:taxon-name>, a new family of antipatharian corals (<tp:taxon-name><tp:taxon-name-part taxon-name-part-type="phylum">Cnidaria</tp:taxon-name-part></tp:taxon-name>, <tp:taxon-name><tp:taxon-name-part taxon-name-part-type="class">Anthozoa</tp:taxon-name-part></tp:taxon-name>, <tp:taxon-name><tp:taxon-name-part taxon-name-part-type="subclass">Hexacorallia</tp:taxon-name-part></tp:taxon-name>, <tp:taxon-name><tp:taxon-name-part taxon-name-part-type="order">Antipatharia</tp:taxon-name-part></tp:taxon-name>)</article-title><source>Zookeys</source><day>31</day><month>05</month><year>2024</year><volume>1203</volume><fpage>355</fpage><lpage>375</lpage><pub-id pub-id-type="doi">10.3897/zookeys.1203.121411</pub-id></mixed-citation></tp:treatment-meta><tp:nomenclature><label>﻿Genus</label><tp:taxon-name>
            <object-id xmlns:xlink="http://www.w3.org/1999/xlink" content-type="arpha" xlink:type="simple">7032E12E-B887-558A-9C71-E9048E8C137F</object-id>
            <tp:taxon-name-part taxon-name-part-type="genus" reg="Ameripathes">Ameripathes</tp:taxon-name-part>
            <object-id xmlns:xlink="http://www.w3.org/1999/xlink" content-type="zoobank" xlink:type="simple">https://zoobank.org/18F1C58B-E0CE-462A-A160-4497CCC150BF</object-id>
          </tp:taxon-name><tp:taxon-authority>Opresko &amp; Horowitz</tp:taxon-authority><tp:taxon-status xmlns:xlink="http://www.w3.org/1999/xlink" xlink:type="simple">gen. nov.</tp:taxon-status></tp:nomenclature><tp:treatment-sec sec-type="type species" id="SECID0EZDAE"><title>Type species.</title><p><italic><tp:taxon-name><tp:taxon-name-part taxon-name-part-type="genus" reg="Ameripathes">Ameripathes</tp:taxon-name-part><tp:taxon-name-part taxon-name-part-type="species" reg="pseudomyriophylla">pseudomyriophylla</tp:taxon-name-part></tp:taxon-name></italic> sp. nov. (see below).</p></tp:treatment-sec><tp:treatment-sec sec-type="diagnosis" id="SECID0ENEAE"><title>Diagnosis.</title><p>Corallum sparsely branched, generally in one plane to the seventh order or more. Stem and branches consistently pinnulated to the second order and very rarely to the third order on older sections of the corallum, in some specimens. Primary pinnules 1–2 cm in length, thin; &lt; 0.1 mm in diameter at their midsection. Primary pinnules arranged bilaterally and alternating in two rows. Secondary pinnules 0.5–2 cm in length; arranged uniserially at intervals starting near the base of primary pinnules, projecting anteriorly. Rarely, one or two tertiary pinnules occurring on a very small number of secondary pinnules and usually on the most basal secondary pinnules on the older portions of the corallum. Spines conical, slightly compressed laterally; ≤ 0.06 mm tall on the pinnules; mostly smooth, but some polypar spines possessing small, rounded, low-relief, knob-like protuberances. Spines taller, ≥ 0.14 mm, and needle-like on the thicker branches and stem. Number of spine rows per view and the density of spines in each row do not differ substantially from that on the pinnules. Polyps up to 1.25 mm in transverse diameter, appearing elongated transversely, arranged in a single row, with mostly seven or eight polyps per centimeter. Tentacles cylindrical, subequal in size; and when fully extended not much longer than the transverse diameter of the polyps. Tip of expanded tentacles rounded. Oral cone raised.</p></tp:treatment-sec><tp:treatment-sec sec-type="remarks" id="SECID0ESEAE"><title>Remarks.</title><p>Although the family at present contains only a single genus, a comparison with genera of other families suggests that the major generic morphological feature of <italic><tp:taxon-name><tp:taxon-name-part taxon-name-part-type="genus" reg="Ameripathes">Ameripathes</tp:taxon-name-part></tp:taxon-name></italic> is the pinnulate nature of the corallum, with two bilateral rows of primary pinnules and one to two orders of subpinnules. This same pinnulation pattern occurs in the genus <italic><tp:taxon-name><tp:taxon-name-part taxon-name-part-type="genus" reg="Myriopathes">Myriopathes</tp:taxon-name-part></tp:taxon-name></italic> in the family <tp:taxon-name><tp:taxon-name-part taxon-name-part-type="family">Myriopathidae</tp:taxon-name-part></tp:taxon-name> and in the deep-sea genus <italic><tp:taxon-name><tp:taxon-name-part taxon-name-part-type="genus" reg="Dendrobathypathes">Dendrobathypathes</tp:taxon-name-part></tp:taxon-name></italic> Opresko, 2002 in the family <tp:taxon-name><tp:taxon-name-part taxon-name-part-type="family">Schizopathidae</tp:taxon-name-part></tp:taxon-name>. The occurrence of similar branching or pinnulation patterns across families is common among antipatharians.</p><p>Another feature that occurs in both <italic><tp:taxon-name><tp:taxon-name-part taxon-name-part-type="genus" reg="Ameripathes">Ameripathes</tp:taxon-name-part></tp:taxon-name></italic> and <italic><tp:taxon-name><tp:taxon-name-part taxon-name-part-type="genus" reg="Myriopathes">Myriopathes</tp:taxon-name-part></tp:taxon-name></italic> is an increase in the size of the spines on the branches and stem where they are more cylindrical and needle-like. However, in <italic><tp:taxon-name><tp:taxon-name-part taxon-name-part-type="genus" reg="Ameripathes">Ameripathes</tp:taxon-name-part></tp:taxon-name></italic> the spines on the stem do not increase in density (number of rows and number per row) and do not become forked or antler-shaped, which is often the case in the <italic><tp:taxon-name><tp:taxon-name-part taxon-name-part-type="genus" reg="Myriopathes">Myriopathes</tp:taxon-name-part></tp:taxon-name></italic>.</p></tp:treatment-sec><tp:treatment-sec sec-type="Species assigned to Ameripathes" id="SECID0EVGAE"><title>Species assigned to <italic><tp:taxon-name><tp:taxon-name-part taxon-name-part-type="genus" reg="Ameripathes">Ameripathes</tp:taxon-name-part></tp:taxon-name></italic>.</title><p><italic><tp:taxon-name><tp:taxon-name-part taxon-name-part-type="genus" reg="Ameripathes">Ameripathes</tp:taxon-name-part><tp:taxon-name-part taxon-name-part-type="species" reg="pseudomyriophylla">pseudomyriophylla</tp:taxon-name-part></tp:taxon-name></italic> sp. nov. is the only species assigned to the newly described genus.</p></tp:treatment-sec><tp:treatment-sec sec-type="etymology" id="SECID0ERHAE"><title>Etymology.</title><p>In accordance with Article 11.3 of the International Code for Zoological Nomenclature the name of the genus <italic><tp:taxon-name><tp:taxon-name-part taxon-name-part-type="genus" reg="Ameripathes">Ameripathes</tp:taxon-name-part></tp:taxon-name></italic> can be considered an arbitrary combination of letters; however, it is loosely derived from “<tp:taxon-name><tp:taxon-name-part taxon-name-part-type="genus" reg="Antipathes"/><tp:taxon-name-part taxon-name-part-type="species" reg="americana">americana</tp:taxon-name-part></tp:taxon-name>” in reference to the early association of this taxon with <italic><tp:taxon-name><tp:taxon-name-part taxon-name-part-type="genus" reg="Antipathes">Antipathes</tp:taxon-name-part><tp:taxon-name-part taxon-name-part-type="species" reg="americana">americana</tp:taxon-name-part></tp:taxon-name></italic> Duchassaing and Michellotti, and the commonly used suffix -<italic>pathes</italic>.</p></tp:treatment-sec><tp:treatment-sec sec-type="distribution" id="SECID0EUIAE"><title>Distribution.</title><p>The single species assigned to this genus is known only from the Western Central Atlantic, in the Caribbean Sea and the Gulf of Mexico (Fig. <xref ref-type="fig" rid="F1">1</xref>).</p></tp:treatment-sec><tp:treatment-sec><!--Section generated to contain objects referenced in tp:taxon-treatment.--><fig id="F1" position="float" orientation="portrait"><object-id xmlns:xlink="http://www.w3.org/1999/xlink" content-type="doi" xlink:type="simple">10.3897/zookeys.1203.121411.figure1</object-id><object-id xmlns:xlink="http://www.w3.org/1999/xlink" content-type="arpha" xlink:type="simple">83A85651-34DD-5F45-A44E-F0F1F631B495</object-id><label>Figure 1.</label><caption><p>Locations where specimens of <italic><tp:taxon-name><tp:taxon-name-part taxon-name-part-type="genus" reg="Ameripathes">Ameripathes</tp:taxon-name-part><tp:taxon-name-part taxon-name-part-type="species" reg="pseudomyriophylla">pseudomyriophylla</tp:taxon-name-part></tp:taxon-name></italic> gen. nov., sp. nov. were collected (red dots indicate the type locality; black dots represent additional sample localities).</p></caption><graphic xmlns:xlink="http://www.w3.org/1999/xlink" xlink:href="zookeys-1203-355_article-121411__-g001.jpg" position="float" orientation="portrait" xlink:type="simple" id="oo_1060126.jpg"><uri content-type="original_file" xlink:type="simple">https://binary.pensoft.net/fig/1060126</uri></graphic></fig></tp:treatment-sec></tp:taxon-treatment>
