# Supplementary material for: ﻿Ameripathidae, a new family of antipatharian corals (Cnidaria, Anthozoa, Hexacorallia, Antipatharia)
Source: Zookeys. 2024 May 31;1203:355–75. doi: 10.3897/zookeys.1203.121411 (PMC11161683; doi:10.3897/zookeys.1203.121411)
Supplement: XML Treatment for Ameripathes pseudomyriophylla [file zookeys.1203.121411-treatment3.xml]

<!DOCTYPE tp:taxon-treatment
  PUBLIC "-//TaxonX//DTD Taxonomic Treatment Publishing DTD v0 20100105//EN" "tax-treatment-NSO.dtd">
<tp:taxon-treatment xmlns:tp="http://www.plazi.org/taxpub"><tp:treatment-meta><kwd-group><label>Taxon classification</label><kwd>
              <named-content content-type="kingdom">Animalia</named-content>
            </kwd><kwd>
              <named-content content-type="order">Antipatharia</named-content>
            </kwd><kwd>
              <named-content content-type="family">Ameripathidae</named-content>
            </kwd></kwd-group><mixed-citation publication-type="journal"><person-group><name><surname>Horowitz</surname><given-names>Jeremy</given-names></name><name><surname>Opresko</surname><given-names>Dennis M.</given-names></name><name><surname>Herrera</surname><given-names>Santiago</given-names></name><name><surname>Hansel</surname><given-names>Colleen M.</given-names></name><name><surname>Quattrini</surname><given-names>Andrea M.</given-names></name></person-group><article-title>﻿<tp:taxon-name><tp:taxon-name-part taxon-name-part-type="family">Ameripathidae</tp:taxon-name-part></tp:taxon-name>, a new family of antipatharian corals (<tp:taxon-name><tp:taxon-name-part taxon-name-part-type="phylum">Cnidaria</tp:taxon-name-part></tp:taxon-name>, <tp:taxon-name><tp:taxon-name-part taxon-name-part-type="class">Anthozoa</tp:taxon-name-part></tp:taxon-name>, <tp:taxon-name><tp:taxon-name-part taxon-name-part-type="subclass">Hexacorallia</tp:taxon-name-part></tp:taxon-name>, <tp:taxon-name><tp:taxon-name-part taxon-name-part-type="order">Antipatharia</tp:taxon-name-part></tp:taxon-name>)</article-title><source>Zookeys</source><day>31</day><month>05</month><year>2024</year><volume>1203</volume><fpage>355</fpage><lpage>375</lpage><pub-id pub-id-type="doi">10.3897/zookeys.1203.121411</pub-id></mixed-citation></tp:treatment-meta><tp:nomenclature><label>﻿</label><tp:taxon-name>
            <object-id xmlns:xlink="http://www.w3.org/1999/xlink" content-type="arpha" xlink:type="simple">615AE736-1C23-5A91-B4E3-985420EA97D8</object-id>
            <tp:taxon-name-part taxon-name-part-type="genus" reg="Ameripathes">Ameripathes</tp:taxon-name-part>
            <tp:taxon-name-part taxon-name-part-type="species" reg="pseudomyriophylla">pseudomyriophylla</tp:taxon-name-part>
            <object-id xmlns:xlink="http://www.w3.org/1999/xlink" content-type="zoobank" xlink:type="simple">https://zoobank.org/9D4AFE4A-C83F-49A7-81BE-8E45999B0B56</object-id>
          </tp:taxon-name><tp:taxon-authority>Opresko &amp; Horowitz</tp:taxon-authority><tp:taxon-status xmlns:xlink="http://www.w3.org/1999/xlink" xlink:type="simple">sp. nov.</tp:taxon-status><xref ref-type="fig" rid="F2">Figs 2A</xref><xref ref-type="fig" rid="F3">, 3A</xref><xref ref-type="fig" rid="F5">, 5</xref><xref ref-type="fig" rid="F6">, 6</xref><xref ref-type="fig" rid="F7">, 7</xref><xref ref-type="fig" rid="F8">, 8</xref><xref ref-type="fig" rid="F9">, 9</xref><xref ref-type="supplementary-material" rid="S1">, Suppl. material 1</xref><tp:nomenclature-citation-list><tp:nomenclature-citation><tp:taxon-name>
                <tp:taxon-name-part taxon-name-part-type="genus" reg="Antipathes">Antipathes</tp:taxon-name-part>
                <tp:taxon-name-part taxon-name-part-type="species" reg="americana">americana</tp:taxon-name-part>
              </tp:taxon-name><comment>Opresko, 1972: 975–979.</comment></tp:nomenclature-citation><tp:nomenclature-citation><tp:taxon-name>
                <tp:taxon-name-part taxon-name-part-type="genus" reg="Antipathes">Antipathes</tp:taxon-name-part>
                <tp:taxon-name-part taxon-name-part-type="species" reg="picea">picea</tp:taxon-name-part>
              </tp:taxon-name><comment>Pourtalès, 1880: 115 (in part).</comment></tp:nomenclature-citation><tp:nomenclature-citation><tp:taxon-name>
                <tp:taxon-name-part taxon-name-part-type="genus" reg="Antipathes"/>
                <tp:taxon-name-part taxon-name-part-type="species" reg="americana"/>
              </tp:taxon-name><comment>not <tp:taxon-name><tp:taxon-name-part taxon-name-part-type="genus" reg="Antipathes">Antipathes</tp:taxon-name-part><tp:taxon-name-part taxon-name-part-type="species" reg="americana">americana</tp:taxon-name-part></tp:taxon-name> Duchassaing &amp; Michelotti, 1860: 56. </comment></tp:nomenclature-citation></tp:nomenclature-citation-list></tp:nomenclature><tp:treatment-sec sec-type="material" id="SECID0ETMAE"><title>Material examined.</title><p><bold><italic>Holotype</italic></bold>: USNM 1689129, 7 km east of Desecheo Island, Puerto Rico, <named-content xmlns:xlink="http://www.w3.org/1999/xlink" content-type="dwc:verbatimCoordinates" xlink:type="simple"><named-content content-type="geo-json" specific-use="{&#34;type&#34;:&#34;Point&#34;,&#34;coordinates&#34;:[-67.408000,18.387000]}" id="NCID0EBNAE" xlink:type="simple">18.387°N, 67.408°W</named-content></named-content>, 165 m depth, seawater temperature 22 °C. Schmidt Ocean Institute R/V Falkor (too), FKt230417, <italic>Health diagnostic of deep-sea coral</italic>, ROV SuBastian dive 506, April 19, 2023 (<abbrev xmlns:xlink="http://www.w3.org/1999/xlink" xlink:title="scanning electron microscope" id="ABBRID0EINAE" xlink:type="simple">SEM</abbrev> stub No. 586–590). <bold><italic>Paratypes</italic></bold>: USNM 1689101, 6 km east of Desecheo Island, Puerto Rico, <named-content xmlns:xlink="http://www.w3.org/1999/xlink" content-type="dwc:verbatimCoordinates" xlink:type="simple"><named-content content-type="geo-json" specific-use="{&#34;type&#34;:&#34;Point&#34;,&#34;coordinates&#34;:[-67.417000,18.389000]}" id="NCID0ESNAE" xlink:type="simple">18.389°N, 67.417°W</named-content></named-content>, 183 m depth, seawater temperature 21 °C. Schmidt Ocean Institute R/V Falkor (too), FKt230417, <italic>Health diagnostic of deep-sea coral</italic>, ROV SuBastian dive 504 April 18, 2023 (<abbrev xmlns:xlink="http://www.w3.org/1999/xlink" xlink:title="scanning electron microscope" id="ABBRID0EZNAE" xlink:type="simple">SEM</abbrev> stub No. 581–585); <named-content xmlns:xlink="http://www.w3.org/1999/xlink" content-type="dwc:institutional_code" xlink:title="University of Miami Marine Laboratory" xlink:href="http://grbio.org/institution/university-miami-marine-laboratory" xlink:type="simple">UMML</named-content> 7.669 (schizoparatype USNM 1705331), Lesser Antilles, off Carriacou, <named-content xmlns:xlink="http://www.w3.org/1999/xlink" content-type="dwc:verbatimCoordinates" xlink:type="simple"><named-content content-type="geo-json" specific-use="{&#34;type&#34;:&#34;Point&#34;,&#34;coordinates&#34;:[-61.360000,12.391700]}" id="NCID0EFOAE" xlink:type="simple">12.3917°N, 61.3600°W</named-content></named-content>, 37–251 m depth. R/V <italic>Pillsbury</italic> sta. 857, July 3, 1969 (<abbrev xmlns:xlink="http://www.w3.org/1999/xlink" xlink:title="scanning electron microscope" id="ABBRID0EMOAE" xlink:type="simple">SEM</abbrev> stub No. 223); <named-content xmlns:xlink="http://www.w3.org/1999/xlink" content-type="dwc:institutional_code" xlink:title="University of Miami Marine Laboratory" xlink:href="http://grbio.org/institution/university-miami-marine-laboratory" xlink:type="simple">UMML</named-content> 7.668 (schizoparatype USNM 1705332), Gulf of Mexico, <named-content xmlns:xlink="http://www.w3.org/1999/xlink" content-type="dwc:verbatimCoordinates" xlink:type="simple"><named-content content-type="geo-json" specific-use="{&#34;type&#34;:&#34;Point&#34;,&#34;coordinates&#34;:[-95.050000,28.116700]}" id="NCID0EYOAE" xlink:type="simple">28.1167°N, 95.05°W</named-content></named-content>, 55 m depth, R/V Silver Bay sta 190, Sept. 27, 1957; <named-content xmlns:xlink="http://www.w3.org/1999/xlink" content-type="dwc:institutional_code" xlink:title="Museum of Comparative Zoology" xlink:href="http://grbio.org/institution/museum-comparative-zoology" xlink:type="simple">MCZ:IZ</named-content>:57354, Lesser Antilles, off Grenada, <named-content xmlns:xlink="http://www.w3.org/1999/xlink" content-type="dwc:verbatimCoordinates" xlink:type="simple"><named-content content-type="geo-json" specific-use="{&#34;type&#34;:&#34;Point&#34;,&#34;coordinates&#34;:[-61.786100,12.058300]}" id="NCID0EFPAE" xlink:type="simple">12.0583°N, 61.7861°W</named-content></named-content>, 532 m depth, USCSS Blake sta. 260, Feb. 28, 1879 (<abbrev xmlns:xlink="http://www.w3.org/1999/xlink" xlink:title="scanning electron microscope" id="ABBRID0EKPAE" xlink:type="simple">SEM</abbrev> stub No. 207) (syntype of <italic><tp:taxon-name><tp:taxon-name-part taxon-name-part-type="genus" reg="Antipathes">Antipathes</tp:taxon-name-part><tp:taxon-name-part taxon-name-part-type="species" reg="picea">picea</tp:taxon-name-part></tp:taxon-name></italic> Pourtalès).</p></tp:treatment-sec><tp:treatment-sec sec-type="type locality" id="SECID0EZPAE"><title>Type locality.</title><p>7 km east of Desecheo Island, Mona Passage, Puerto Rico, 165 m depth</p></tp:treatment-sec><tp:treatment-sec sec-type="diagnosis" id="SECID0E5PAE"><title>Diagnosis.</title><p>As for the genus.</p></tp:treatment-sec><tp:treatment-sec sec-type="description" id="SECID0EDQAE"><title>Description of the holotype.</title><p>The holotype (USNM 1689129) is a 19-cm section of branch (Fig. <xref ref-type="fig" rid="F5">5A</xref>) from a colony estimated to be ~ 0.75 m tall based on in situ imagery (Fig. <xref ref-type="fig" rid="F5">5B</xref>). The polyps are white in color, both in situ and in the preserved state. The collected sample is sparsely branched to the second order, and pinnulate to the second order. Pinnulate branches are 4–6 cm in length and occur irregularly, but bilaterally. The primary pinnules, arranged bilaterally and alternately along the branches (Fig. <xref ref-type="fig" rid="F5">5C</xref>), measure 1–2 cm in length with basal diameters ≤ 0.2 mm, tapering to ~ 0.05 mm midsection and 0.02 mm near the distal end, are spaced 2.0–2.5 mm apart in each row (8 or 9 per centimeter, total for both rows), and incline distally at ~ 75<sup>0</sup>. The interior angle between the two rows of primaries is ~ 150<sup>0</sup>. The pinnules also tend to curve posteriorly, towards the abpolypar side of the corallum. The secondary pinnules are arranged uniserially on the polypar side of the primary pinnules; the most proximal secondary is placed ~ 2 mm from the base of the primary pinnule, and secondary pinnules are spaced between 2–5 mm apart in a row with a maximum of three secondary pinnules occurring on one primary pinnule (Fig. <xref ref-type="fig" rid="F5">5D</xref>). The secondary pinnules are mostly 0.5–2.0 cm long and extending out from the polypar side of the corallum and form 60° distal angles. The longest secondaries can be longer than the primary pinnule from which they arise.</p><p>Spines (Fig. <xref ref-type="fig" rid="F6">6</xref>) on the pinnules are conical, slightly compressed laterally (especially those nearer the tips of the pinnules), with a rounded apex, and smooth or with one to three small, rounded, low-relief, knob-like protuberances 0.003–0.006 mm tall on polypar spines visible in lateral view (Fig. <xref ref-type="fig" rid="F6">6A, B</xref>). On pinnules ranging between 0.03 and 0.1 mm in diameter, polypar spines are 0.05 to 0.06 mm in height (Fig. <xref ref-type="fig" rid="F6">6B</xref>), and abpolypar spines range from 0.04 to 0.05 mm (Fig. <xref ref-type="fig" rid="F6">6C</xref>). The abpolypar spines are more distally directed than polypar spines. The developing spines nearer to the tip of the pinnules, where the axial diameter is 0.02–0.04 mm, have a very elongated and sloping proximal edge, ≤ 0.1 mm long, and a very short distal edge of ~ 0.03 mm or less, which extends out at near right angles to the surface of the pinnule (Fig. <xref ref-type="fig" rid="F6">6D</xref>). The distance from the tip of the spines to the middle of the base; however, is 0.05–0.06 mm. Three to four rows of spines can be counted in one view. The spines in each row are offset such that they also appear to follow a spiral pattern around the axis (with one spine from each row). Spaces between spines in a row range from 0.18 mm (abpolypar spines) to 0.22 mm (polypar spines), and 6 spines can be counted in 1 mm in each row. Spines on branches become taller and more cylindrical and needle-like; on a branch 1.3 mm in diameter, they are ≤ 0.12 mm tall. The rows become much less regular; however, the number of rows per view, and the density of spines in each row do not differ substantially from that on the pinnules.</p><p>Polyps occur in a single row. On the primary pinnules they are confined on or near the side on which the subpinnules occur. The polyps are 1.0–1.25 mm in the transverse diameter (Fig. <xref ref-type="fig" rid="F5">5E</xref>). They appear elongated due to the small axial diameter of the pinnules. The interpolypar distance (between lateral tentacles of adjacent polyps) is 0.4–0.6 mm, and there are usually seven or eight polyps per centimeter. The tentacles (in preserved state) are subequal in size, 0.4–0.5 mm long, with the sagittals placed lower than the laterals. The oral cone is raised ~ 0.25 mm (Fig. <xref ref-type="fig" rid="F5">5E</xref>).</p></tp:treatment-sec><tp:treatment-sec sec-type="description" id="SECID0E4RAE"><title>Description of colony from which holotype was collected.</title><p>The colony from which the holotype was collected was imaged in situ (Fig. <xref ref-type="fig" rid="F5">5B</xref>) and based on a 4K video (<ext-link xmlns:xlink="http://www.w3.org/1999/xlink" xlink:href="https://tinyurl.com/SupplMat2" ext-link-type="uri" xlink:type="simple">https://tinyurl.com/SupplMat2</ext-link>), the complete colony was estimated to be approximately 1 m tall and 0.75 m wide. The main stem is ~ 1 m tall and the colony is branched to the seventh order or more and forms a distinct fan shape. Branches are ≥ 20 cm in length, have 75–90<sup>0</sup> distal angles, and are straight or curved distally near the base of the lower order branch from which they arise, and are slightly curved proximally towards the tip. Branches occur on both sides of lower-order branches.</p></tp:treatment-sec><tp:treatment-sec sec-type="description" id="SECID0EOSAE"><title>Description of paratypes.</title><p>Specimen USNM 11689101 is a 12-cm section of branch from a colony estimated to be ~ 0.3 m tall based on in situ imagery (Fig. <xref ref-type="fig" rid="F7">7A</xref>). The polyps are white in color in situ and in the preserved state. The collected sample has two orders of branches and pinnulate to the second order. The primary pinnules, arranged bilaterally and alternately along the stem and branches (Fig. <xref ref-type="fig" rid="F7">7B</xref>), measure 1.0–1.5 cm in length with basal diameters ≤ 0.1 mm, tapering to ~ 0.05 mm midsection and 0.03 mm near the distal end, are spaced 2.0 mm apart in each row (9 or 10 per centimeter, total for both rows), and incline distally at ~ 65<sup>0</sup>. The interior angle between the two rows of primaries is ~ 130<sup>0</sup>. The pinnules also tend to curve posteriorly, towards the abpolypar side of the corallum. The secondary pinnules are arranged uniserially on the polypar side of the primary pinnules; the most proximal secondary is placed ~ 2 mm from the base of the primary pinnule and rarely &lt; 1 mm from the base of the primary pinnule. Secondary pinnules are spaced between 2–5 mm apart in a row with a maximum of two secondary pinnules occurring on one primary pinnule (Fig. <xref ref-type="fig" rid="F7">7B</xref>). The secondary pinnules are mostly 0.5–1.5 cm long and extending out from the polypar side of the corallum and form 60<sup>0</sup> distal angles. The longest secondaries can be longer than the primary pinnule from which they arise.</p><p>Spines on the pinnules are conical, slightly compressed laterally (especially those nearer the tips of the pinnules), with a rounded apex, and smooth or with one to two small, rounded, low-relief, knob-like protuberances 0.003–0.006 mm tall on polypar spines visible in lateral view (Fig. <xref ref-type="fig" rid="F7">7C</xref>). On pinnules ranging between 0.03 and 0.08 mm in diameter, polypar spines are 0.04–0.07 mm in height, and abpolypar spines range from 0.04 to 0.05 mm. The abpolypar spines are more distally directed than polypar spines. Three rows of spines can be counted in one view. The spines in each row are offset such that they also appear to follow a spiral pattern around the axis (with one spine from each row). Spaces between spines in a row range from 0.2 to 0.23 mm among abpolypar spines and to 0.25–0.3 among polypar spines, and five or six spines can be counted in 1 mm in each row. Spines on branches become taller and more cylindrical and needle-like and less regularly arranged, and sometimes absent on large areas of the axial surface (Fig. <xref ref-type="fig" rid="F7">7D</xref>). On a branch 0.8 mm in diameter, the spines are ≤ 0.13 mm tall, in four irregular rows and with mostly five or six spines per millimeter in each row (Fig. <xref ref-type="fig" rid="F7">7D</xref>).</p><p>Polyps occur in a single row. On the primary pinnules they are confined on or near the side on which the subpinnules occur. The polyps are 1.0–1.25 mm in the transverse diameter (Fig. <xref ref-type="fig" rid="F7">7D</xref>). They appear elongated due to the small axial diameter of the pinnules. The interpolypar distance (between lateral tentacles of adjacent polyps) is 0.1–0.2 mm and there are usually eight or nine polyps per centimeter. The tentacles (in preserved state) are subequal in size with the sagittals placed lower than the laterals. The oral cone is raised ~ 0.25 mm.</p><p>The specimen from R/V Pillsbury sta. 857 (<named-content xmlns:xlink="http://www.w3.org/1999/xlink" content-type="dwc:institutional_code" xlink:title="University of Miami Marine Laboratory" xlink:href="http://grbio.org/institution/university-miami-marine-laboratory" xlink:type="simple">UMML</named-content> 7.669, Fig. <xref ref-type="fig" rid="F8">8A</xref>) is mostly flattened in one plane, but with some overlapping branches. It has a height of 28 cm, a width of 22 cm, and a basal stem diameter of ~ 2 mm. It is sparsely branched to the third order, and pinnulate to the second and occasionally third order. The major branches are 5–10 cm in length and spaced 2.5–3 cm apart, and extend out laterally to vertically. As in the holotype, the primary pinnules are arranged bilaterally and alternately along the stem and branches (Fig. <xref ref-type="fig" rid="F8">8B, C</xref>). They are 1.5–2.0 cm long, mostly around 0.06 mm thick (up to 0.1 mm near the base), 2.5–3.0 mm apart (eight or nine per centimeter, total for both rows), and most are inclined distally, usually forming an angle of ~ 60<sup>0</sup> with the branch from which they arise. The interior angle between the two rows of primaries is close to 180<sup>0</sup>. The pinnules also tend to curve posteriorly, towards the abpolypar side of the corallum. The secondary pinnules are arranged uniserially on the polypar side of the primary pinnules (Fig. <xref ref-type="fig" rid="F8">8C</xref>); the lowermost secondary is placed ~ 0.5 mm from the base of the primary, the second is 1.2–2.6 mm from the lowermost one, and the third secondary is 1.7–2.8 mm from the second. There can be as many as four secondary pinnules on the longest primaries. The secondary pinnules are 0.5–2.0 cm long and are inclined distally such that they form a distal angle of ~ 60<sup>0</sup> with the primary pinnule. The longest secondaries are usually those nearest the base of the primary, and they are sometimes as long, or longer than the primary pinnule from which they arise. One or two tertiary pinnules are rarely present on the polypar side of the lowermost secondary pinnules and sometimes on one of the more distal secondaries (Fig. <xref ref-type="fig" rid="F8">8D</xref>).</p><p>Spines (Fig. <xref ref-type="fig" rid="F9">9</xref>) on the pinnules are conical, slightly compressed laterally (especially those nearer the tips of the pinnules), with a rounded apex, and smooth or with a few small, rounded, low-relief, knob-like protuberances. The spines on one side are more distally directed than those on the opposite side. On the distal portion of a pinnule, where the axial diameter ranges from ~ 0.03 to 0.06 mm, the polypar spines are mostly 0.05–0.06 mm tall, and the abpolypar spines ~ 0.04 mm (Fig. <xref ref-type="fig" rid="F9">9A, B</xref>). On a pinnule with an axial diameter of 0.08–0.1 mm, the spines are ~ 0.06 mm (Fig. <xref ref-type="fig" rid="F9">9C–F</xref>). Spines on branches and stem become taller and more cylindrical and needle-like; on a branch 0.3 mm in diameter, they are ≤ 0.11 mm tall, spaced 0.2–0.3 mm apart (~ 5 per millimeter) and arranged in five rows as seen from one aspect (Fig. <xref ref-type="fig" rid="F9">9E</xref>).</p><p>Polyps occur in a single row. On the primary pinnules they are confined on or near the side on which the subpinnules occur. The polyps are 0.6 mm in transverse diameter near the tips of the pinnules, increasing to ~ 1.1 mm near the base. They appear elongated due to the small axial diameter of the pinnules. The interpolypar distance (between lateral tentacles of adjacent polyps) is 0.1–0.2 mm, and there are usually eight or nine polyps per centimeter, rarely as many as ten per centimeter. The tentacles (in preserved state) are subequal in size, ~ 0.4 mm long, with the sagittals placed lower than the laterals. The oral cone is ~ 0.25 mm high.</p><p>The MCZ specimen from <italic>Blake</italic> Sta. 260 is a 6.5-cm long branch or the stem of a small colony (with the basal plate missing). The primary pinnules are 1–2 cm long, ~ 0.17 mm in diameter at their base, and spaced ~ 3.0 mm apart in each row. Primary pinnules longer than ~ 2 cm develop into pinnulated branches with the primary pinnules 3 mm apart in each lateral row. The interior angle formed by the two rows of primary pinnules is 160–175<sup>0</sup>, but the pinnules are curved backwards so that they appear in the plane of the stem/branch. The distal angle of the pinnules is ~ 75<sup>0</sup>. There are ≤ 4 secondary pinnules on each primary; the first is 0.05 mm from the base of the primary, the second 1.5–1.8 mm from the first, the third 2.0–2.5 mm from the second; and the fourth 3 mm from the third. The secondary pinnules are 0.2–0.7 cm long. They extend outward on the convex side of the primaries and are also angled distally ~ 60<sup>0</sup> to the primary. Tertiary pinnules are present on a few of the basal-most secondaries and are in the same plane as the secondary or extend upward to be parallel to the branch. The spines are 0.06 mm tall on the pinnules and 2–3× taller on the lower part of the stem/branch (≤ 0.17 mm). They are less regularly arranged near the base of the stem and extend out in various directions. In places, they are completely absent. Polyps are not present.</p><p>The specimen from Silver Bay sta. 190 (<named-content xmlns:xlink="http://www.w3.org/1999/xlink" content-type="dwc:institutional_code" xlink:title="University of Miami Marine Laboratory" xlink:href="http://grbio.org/institution/university-miami-marine-laboratory" xlink:type="simple">UMML</named-content> 7.668) is 15 cm high and 8 cm wide, with a stem ~ 2.5 mm in diameter near its basal end. In this colony, the secondary pinnules are 0.5–1.5 cm long, and tertiary pinnules occur on not only the most basal secondary pinnule but also on the more distal ones. The tertiary pinnules also tend to project upward, parallel to the branch. On the lower part of the stem, the skeletal material of the axis has overgrown the basal portion of the lowermost secondary pinnules. Consequently, the stem appears to have four rows of primary pinnules. This appearance is enhanced by the fact that the secondary pinnules can be longer than the primary pinnules.</p></tp:treatment-sec><tp:treatment-sec sec-type="Intraspecies variation" id="SECID0E2VAE"><title>Intraspecies variation.</title><p>The five specimens in the type series are fairly consistent in morphological features. They all form a branched pinnulate corallum with at least two orders of pinnules. The colonies tend to be planar. The occurrence and number of secondary and tertiary pinnules is, however, variable, both within a colony and between colonies, explainable perhaps by the size and age of the colony or the section of the colony sampled. The primary pinnules are always arranged bilaterally and alternately in two rows. The distance between primary pinnules in each row ranges from 2 to 3 mm; the total density for both rows is fairly consistent at eight or nine per centimeter. On the largest specimens, the maximum length of the primary pinnules is 2 cm or slightly longer. Pinnules longer than 2 cm usually develop into pinnulated branches. The pinnules are always very thin, the axial diameter is usually &lt; 0.2 mm near their insertion on a branch and only 0.05–0.06 mm at their midpoint. The number of secondary pinnules per primary pinnule is usually one or two; however, rarely, there are as many as four per primary. Secondary pinnules are variable in length within and between colonies and can be as long as the primary pinnules. Tertiary pinnules are very rare and appear to occur mainly on older sections of the corallum. The fact that tertiary pinnules could not be found on the holotype is most likely due to its being a section taken from the upper, younger part of the colony. When present, tertiary pinnules are very short and are mostly confined to the lowermost secondary pinnules; however, they occasionally can also be found on a more distal secondary pinnule. There are usually only one, and rarely two tertiary pinnules on a secondary. On the pinnules, the maximum size of the polypar spines is consistently 0.06 mm from colony to colony. The spines always increase in size and become more cylindrical and needle-like on the larger branches, and depending on the axial diameter, can be as tall as 0.17 mm. The number of rows of spines varies slightly from colony to colony ranging between three or four to four or five visible in one aspect.</p><p>The number of rows, however, does not increase on the larger branches, and the density of the spines is mostly five or six per mm, even on the thickest branches. The maximum size of the polyps varies only slightly between colonies in that the transverse diameter ranges from ~ 1–1.25 mm, and the density is typically 7–9 per cm. The interpolypar distance ranges from 0.1 to 0.6 mm.</p></tp:treatment-sec><tp:treatment-sec sec-type="Phylogenetic results" id="SECID0EBWAE"><title>Phylogenetic results.</title><p>A total of 60–986 conserved element loci were obtained per specimen. Total number of contigs ranged from 16,819 to 1,444,028 base pairs (bp) (average lengths (bp) ranged from 280 to 1,695). The 50% taxon occupancy matrix included 741 loci that were concatenated into an alignment with a total length of 391,648 bp. Read and locus summary statistics are detailed in Suppl. material <xref ref-type="supplementary-material" rid="S1">1</xref>. The maximum likelihood phylogeny includes all eight black coral families with the new family representing a distinct lineage sister to the <tp:taxon-name><tp:taxon-name-part taxon-name-part-type="family">Antipathidae</tp:taxon-name-part></tp:taxon-name> + <tp:taxon-name><tp:taxon-name-part taxon-name-part-type="family">Aphanipathidae</tp:taxon-name-part></tp:taxon-name> + <tp:taxon-name><tp:taxon-name-part taxon-name-part-type="family">Myriopathidae</tp:taxon-name-part></tp:taxon-name> + <tp:taxon-name><tp:taxon-name-part taxon-name-part-type="family">Stylopathidae</tp:taxon-name-part></tp:taxon-name> (Fig. <xref ref-type="fig" rid="F4">4</xref>).</p></tp:treatment-sec><tp:treatment-sec sec-type="etymology" id="SECID0EDXAE"><title>Etymology.</title><p>The species name is derived from <italic>pseudo</italic> (false) and <italic><tp:taxon-name><tp:taxon-name-part taxon-name-part-type="genus" reg="Myriopathes"/><tp:taxon-name-part taxon-name-part-type="species" reg="myriophylla">myriophylla</tp:taxon-name-part></tp:taxon-name></italic>, in reference to the very similar appearance to species in the genus <italic><tp:taxon-name><tp:taxon-name-part taxon-name-part-type="genus" reg="Myriopathes">Myriopathes</tp:taxon-name-part></tp:taxon-name></italic> with <italic><tp:taxon-name><tp:taxon-name-part taxon-name-part-type="genus" reg="Myriopathes">M.</tp:taxon-name-part><tp:taxon-name-part taxon-name-part-type="species" reg="myriophylla">myriophylla</tp:taxon-name-part></tp:taxon-name></italic> being the type species of the genus.</p></tp:treatment-sec><tp:treatment-sec sec-type="distribution" id="SECID0EHYAE"><title>Distribution.</title><p>The species is only known only from the Caribbean and the Gulf of Mexico between 54 and 532 m depth.</p><fig id="F5" position="float" orientation="portrait"><object-id xmlns:xlink="http://www.w3.org/1999/xlink" content-type="doi" xlink:type="simple">10.3897/zookeys.1203.121411.figure5</object-id><object-id xmlns:xlink="http://www.w3.org/1999/xlink" content-type="arpha" xlink:type="simple">5B4F3E12-F36A-5DA8-978B-83A161D339D4</object-id><label>Figure 5.</label><caption><p><italic><tp:taxon-name><tp:taxon-name-part taxon-name-part-type="genus" reg="Ameripathes">Ameripathes</tp:taxon-name-part><tp:taxon-name-part taxon-name-part-type="species" reg="pseudomyriophylla">pseudomyriophylla</tp:taxon-name-part></tp:taxon-name></italic>, holotype (USNM 1689129) <bold>A</bold> section of the collected specimen <bold>B</bold> colony from which the holotype specimen was collected <bold>C</bold> section of pinnulated branch showing two rows of alternating primary pinnules and uniserial secondary pinnules <bold>D</bold> dorsal view of pinnulation pattern (second-order uniserial pinnules indicated by the arrows) <bold>E</bold> section of pinnule showing preserved polyps with contracted tentacles.</p></caption><graphic xmlns:xlink="http://www.w3.org/1999/xlink" xlink:href="zookeys-1203-355_article-121411__-g005.jpg" position="float" orientation="portrait" xlink:type="simple" id="oo_1060130.jpg"><uri content-type="original_file" xlink:type="simple">https://binary.pensoft.net/fig/1060130</uri></graphic></fig><fig id="F6" position="float" orientation="portrait"><object-id xmlns:xlink="http://www.w3.org/1999/xlink" content-type="doi" xlink:type="simple">10.3897/zookeys.1203.121411.figure6</object-id><object-id xmlns:xlink="http://www.w3.org/1999/xlink" content-type="arpha" xlink:type="simple">FE0B5D1A-4FFE-50C8-8FB9-EF2D2D86E07A</object-id><label>Figure 6.</label><caption><p><italic><tp:taxon-name><tp:taxon-name-part taxon-name-part-type="genus" reg="Ameripathes">Ameripathes</tp:taxon-name-part><tp:taxon-name-part taxon-name-part-type="species" reg="pseudomyriophylla">pseudomyriophylla</tp:taxon-name-part></tp:taxon-name></italic>, holotype (USNM 1689129) <bold>A</bold> dorsal view of single spine showing a single knob <bold>B</bold> lateral view of a polypar spine showing two knobs <bold>C</bold> lateral view of an abpolypar spine <bold>D–G</bold> sections of pinnules of increasing thickness.</p></caption><graphic xmlns:xlink="http://www.w3.org/1999/xlink" xlink:href="zookeys-1203-355_article-121411__-g006.jpg" position="float" orientation="portrait" xlink:type="simple" id="oo_1060131.jpg"><uri content-type="original_file" xlink:type="simple">https://binary.pensoft.net/fig/1060131</uri></graphic></fig><fig id="F7" position="float" orientation="portrait"><object-id xmlns:xlink="http://www.w3.org/1999/xlink" content-type="doi" xlink:type="simple">10.3897/zookeys.1203.121411.figure7</object-id><object-id xmlns:xlink="http://www.w3.org/1999/xlink" content-type="arpha" xlink:type="simple">75A532D8-D6A6-5B58-9342-1256180336C3</object-id><label>Figure 7.</label><caption><p><italic><tp:taxon-name><tp:taxon-name-part taxon-name-part-type="genus" reg="Ameripathes">Ameripathes</tp:taxon-name-part><tp:taxon-name-part taxon-name-part-type="species" reg="pseudomyriophylla">pseudomyriophylla</tp:taxon-name-part></tp:taxon-name></italic>, paratype (USNM 1689101) <bold>A</bold> colony from which the paratype was collected <bold>B</bold> section of the collected specimen <bold>C</bold> lateral view of a polypar spine showing two knobs <bold>D</bold> dorsal view of single spine showing two knobs <bold>E</bold> lateral view of a pinnulated branch showing the arrangement of the pinnules and subpinnules <bold>F</bold> lateral view of a branch showing the arrangement of the pinnules and subpinnules.</p></caption><graphic xmlns:xlink="http://www.w3.org/1999/xlink" xlink:href="zookeys-1203-355_article-121411__-g007.jpg" position="float" orientation="portrait" xlink:type="simple" id="oo_1060132.jpg"><uri content-type="original_file" xlink:type="simple">https://binary.pensoft.net/fig/1060132</uri></graphic></fig><fig id="F8" position="float" orientation="portrait"><object-id xmlns:xlink="http://www.w3.org/1999/xlink" content-type="doi" xlink:type="simple">10.3897/zookeys.1203.121411.figure8</object-id><object-id xmlns:xlink="http://www.w3.org/1999/xlink" content-type="arpha" xlink:type="simple">DDBE9F6F-D91B-55A0-82B5-96AA87795B2C</object-id><label>Figure 8.</label><caption><p><italic><tp:taxon-name><tp:taxon-name-part taxon-name-part-type="genus" reg="Ameripathes">Ameripathes</tp:taxon-name-part><tp:taxon-name-part taxon-name-part-type="species" reg="pseudomyriophylla">pseudomyriophylla</tp:taxon-name-part></tp:taxon-name></italic>, paratype (<named-content xmlns:xlink="http://www.w3.org/1999/xlink" content-type="dwc:institutional_code" xlink:title="University of Miami Marine Laboratory" xlink:href="http://grbio.org/institution/university-miami-marine-laboratory" xlink:type="simple">UMML</named-content> 7.669) <bold>A</bold> entire corallum <bold>B</bold> section of a branch <bold>C</bold> closeup view showing the arrangement of the pinnules and subpinnules <bold>D</bold> dorsal view of pinnulation pattern (third order pinnules indicated by the arrows).</p></caption><graphic xmlns:xlink="http://www.w3.org/1999/xlink" xlink:href="zookeys-1203-355_article-121411__-g008.jpg" position="float" orientation="portrait" xlink:type="simple" id="oo_1060133.jpg"><uri content-type="original_file" xlink:type="simple">https://binary.pensoft.net/fig/1060133</uri></graphic></fig><fig id="F9" position="float" orientation="portrait"><object-id xmlns:xlink="http://www.w3.org/1999/xlink" content-type="doi" xlink:type="simple">10.3897/zookeys.1203.121411.figure9</object-id><object-id xmlns:xlink="http://www.w3.org/1999/xlink" content-type="arpha" xlink:type="simple">5055DE91-6E83-5067-A7C2-285A46C8DDF5</object-id><label>Figure 9.</label><caption><p><italic><tp:taxon-name><tp:taxon-name-part taxon-name-part-type="genus" reg="Ameripathes">Ameripathes</tp:taxon-name-part><tp:taxon-name-part taxon-name-part-type="species" reg="pseudomyriophylla">pseudomyriophylla</tp:taxon-name-part></tp:taxon-name></italic>, paratype (USNM 1705331, subsample of <named-content xmlns:xlink="http://www.w3.org/1999/xlink" content-type="dwc:institutional_code" xlink:title="University of Miami Marine Laboratory" xlink:href="http://grbio.org/institution/university-miami-marine-laboratory" xlink:type="simple">UMML</named-content> 7.669) <bold>A–C</bold> sections of pinnules <bold>D</bold> branchlet <bold>E</bold> section of thick branch <bold>F</bold> close-up view of two spines showing knob-like protuberances.</p></caption><graphic xmlns:xlink="http://www.w3.org/1999/xlink" xlink:href="zookeys-1203-355_article-121411__-g009.jpg" position="float" orientation="portrait" xlink:type="simple" id="oo_1060134.jpg"><uri content-type="original_file" xlink:type="simple">https://binary.pensoft.net/fig/1060134</uri></graphic></fig></tp:treatment-sec><tp:treatment-sec><!--Section generated to contain objects referenced in tp:taxon-treatment.--><fig id="F2" position="float" orientation="portrait"><object-id xmlns:xlink="http://www.w3.org/1999/xlink" content-type="doi" xlink:type="simple">10.3897/zookeys.1203.121411.figure2</object-id><object-id xmlns:xlink="http://www.w3.org/1999/xlink" content-type="arpha" xlink:type="simple">CFA19B2A-9BD1-5DDD-9E2E-3DE4A19D9BFC</object-id><label>Figure 2.</label><caption><p>Skeletal spines of antipatharian families <bold>A</bold><tp:taxon-name><tp:taxon-name-part taxon-name-part-type="family">Ameripathidae</tp:taxon-name-part></tp:taxon-name> (<italic><tp:taxon-name><tp:taxon-name-part taxon-name-part-type="genus" reg="Ameripathes">Ameripathes</tp:taxon-name-part><tp:taxon-name-part taxon-name-part-type="species" reg="pseudomyriophylla">pseudomyriophylla</tp:taxon-name-part></tp:taxon-name></italic> gen. et sp. nov.) <bold>B</bold><tp:taxon-name><tp:taxon-name-part taxon-name-part-type="family">Antipathidae</tp:taxon-name-part></tp:taxon-name> (<italic><tp:taxon-name><tp:taxon-name-part taxon-name-part-type="genus" reg="Antipathes">Antipathes</tp:taxon-name-part><tp:taxon-name-part taxon-name-part-type="species" reg="furcata">furcata</tp:taxon-name-part></tp:taxon-name></italic> Gray, 1857) <bold>C</bold><tp:taxon-name><tp:taxon-name-part taxon-name-part-type="family">Antipathidae</tp:taxon-name-part></tp:taxon-name> (<italic><tp:taxon-name><tp:taxon-name-part taxon-name-part-type="genus" reg="Antipathes">Antipathes</tp:taxon-name-part><tp:taxon-name-part taxon-name-part-type="species" reg="falkorae">falkorae</tp:taxon-name-part></tp:taxon-name></italic> Horowitz, 2022) <bold>D</bold><tp:taxon-name><tp:taxon-name-part taxon-name-part-type="family">Aphanipathidae</tp:taxon-name-part></tp:taxon-name> (<italic><tp:taxon-name><tp:taxon-name-part taxon-name-part-type="genus" reg="Aphanipathes">Aphanipathes</tp:taxon-name-part><tp:taxon-name-part taxon-name-part-type="species" reg="sarothamnoides">sarothamnoides</tp:taxon-name-part></tp:taxon-name></italic> Brook, 1889) <bold>E</bold><tp:taxon-name><tp:taxon-name-part taxon-name-part-type="family">Stylopathidae</tp:taxon-name-part></tp:taxon-name> (<italic><tp:taxon-name><tp:taxon-name-part taxon-name-part-type="genus" reg="Stylopathes">Stylopathes</tp:taxon-name-part><tp:taxon-name-part taxon-name-part-type="species" reg="litocrada">litocrada</tp:taxon-name-part></tp:taxon-name></italic> Opresko, 2006) <bold>F</bold><tp:taxon-name><tp:taxon-name-part taxon-name-part-type="family">Myriopathidae</tp:taxon-name-part></tp:taxon-name> (<tp:taxon-name><tp:taxon-name-part taxon-name-part-type="genus" reg="Myriopathes">Myriopathes</tp:taxon-name-part><tp:taxon-name-part taxon-name-part-type="uncertainty-rank">cf.</tp:taxon-name-part><tp:taxon-name-part taxon-name-part-type="species" reg="japonica">japonica</tp:taxon-name-part></tp:taxon-name> (Brook, 1889)) <bold>G</bold><tp:taxon-name><tp:taxon-name-part taxon-name-part-type="family">Cladopathidae</tp:taxon-name-part></tp:taxon-name> (<italic><tp:taxon-name><tp:taxon-name-part taxon-name-part-type="genus" reg="Cladopathes">Cladopathes</tp:taxon-name-part><tp:taxon-name-part taxon-name-part-type="species" reg="plumosa">plumosa</tp:taxon-name-part></tp:taxon-name></italic> Brook, 1889) <bold>H</bold><tp:taxon-name><tp:taxon-name-part taxon-name-part-type="family">Schizopathidae</tp:taxon-name-part></tp:taxon-name> (<italic><tp:taxon-name><tp:taxon-name-part taxon-name-part-type="genus" reg="Schizopathes">Schizopathes</tp:taxon-name-part><tp:taxon-name-part taxon-name-part-type="species" reg="affinis">affinis</tp:taxon-name-part></tp:taxon-name></italic> Brook, 1889) <bold>I</bold><tp:taxon-name><tp:taxon-name-part taxon-name-part-type="family">Leiopathidae</tp:taxon-name-part></tp:taxon-name> (<italic><tp:taxon-name><tp:taxon-name-part taxon-name-part-type="genus" reg="Leiopathes">Leiopathes</tp:taxon-name-part></tp:taxon-name></italic> sp. of Hamie 1849).</p></caption><graphic xmlns:xlink="http://www.w3.org/1999/xlink" xlink:href="zookeys-1203-355_article-121411__-g002.jpg" position="float" orientation="portrait" xlink:type="simple" id="oo_1060127.jpg"><uri content-type="original_file" xlink:type="simple">https://binary.pensoft.net/fig/1060127</uri></graphic></fig><fig id="F3" position="float" orientation="portrait"><object-id xmlns:xlink="http://www.w3.org/1999/xlink" content-type="doi" xlink:type="simple">10.3897/zookeys.1203.121411.figure3</object-id><object-id xmlns:xlink="http://www.w3.org/1999/xlink" content-type="arpha" xlink:type="simple">A40935C8-DEC9-570A-A2E7-9231947B2DFA</object-id><label>Figure 3.</label><caption><p>Polyps of live corals representing different antipatharian families <bold>A</bold><tp:taxon-name><tp:taxon-name-part taxon-name-part-type="family">Ameripathidae</tp:taxon-name-part></tp:taxon-name> (<italic><tp:taxon-name><tp:taxon-name-part taxon-name-part-type="genus" reg="Ameripathes">Ameripathes</tp:taxon-name-part><tp:taxon-name-part taxon-name-part-type="species" reg="pseudomyriophylla">pseudomyriophylla</tp:taxon-name-part></tp:taxon-name></italic> gen. et sp. nov.) <bold>B</bold><tp:taxon-name><tp:taxon-name-part taxon-name-part-type="family">Myriopathidae</tp:taxon-name-part></tp:taxon-name> (<italic><tp:taxon-name><tp:taxon-name-part taxon-name-part-type="genus" reg="Myriopathes">Myriopathes</tp:taxon-name-part></tp:taxon-name></italic> sp.) <bold>C</bold><tp:taxon-name><tp:taxon-name-part taxon-name-part-type="family">Stylopathidae</tp:taxon-name-part></tp:taxon-name> (<italic><tp:taxon-name><tp:taxon-name-part taxon-name-part-type="genus" reg="Stylopathes">Stylopathes</tp:taxon-name-part></tp:taxon-name></italic> sp.) <bold>D</bold><tp:taxon-name><tp:taxon-name-part taxon-name-part-type="family">Stylopathidae</tp:taxon-name-part></tp:taxon-name> (<italic><tp:taxon-name><tp:taxon-name-part taxon-name-part-type="genus" reg="Stylopathes">Stylopathes</tp:taxon-name-part></tp:taxon-name></italic> sp.) <bold>E</bold><tp:taxon-name><tp:taxon-name-part taxon-name-part-type="family">Antipathidae</tp:taxon-name-part></tp:taxon-name> (<italic><tp:taxon-name><tp:taxon-name-part taxon-name-part-type="genus" reg="Antipathes">Antipathes</tp:taxon-name-part><tp:taxon-name-part taxon-name-part-type="species" reg="atlantica">atlantica</tp:taxon-name-part></tp:taxon-name></italic> Gray, 1857) <bold>F</bold><tp:taxon-name><tp:taxon-name-part taxon-name-part-type="family">Aphanipathidae</tp:taxon-name-part></tp:taxon-name> (<italic><tp:taxon-name><tp:taxon-name-part taxon-name-part-type="genus" reg="Anozopathes">Anozopathes</tp:taxon-name-part></tp:taxon-name></italic> sp. Opresko &amp; Bo, 2021) <bold>G</bold><tp:taxon-name><tp:taxon-name-part taxon-name-part-type="family">Schizopathidae</tp:taxon-name-part></tp:taxon-name> (<italic><tp:taxon-name><tp:taxon-name-part taxon-name-part-type="genus" reg="Bathypathes">Bathypathes</tp:taxon-name-part></tp:taxon-name></italic> sp.) <bold>H</bold><tp:taxon-name><tp:taxon-name-part taxon-name-part-type="family">Cladopathidae</tp:taxon-name-part></tp:taxon-name> (<italic><tp:taxon-name><tp:taxon-name-part taxon-name-part-type="genus" reg="Heteropathes">Heteropathes</tp:taxon-name-part></tp:taxon-name></italic> sp.) <bold>I</bold><tp:taxon-name><tp:taxon-name-part taxon-name-part-type="family">Leiopathidae</tp:taxon-name-part></tp:taxon-name> (<italic><tp:taxon-name><tp:taxon-name-part taxon-name-part-type="genus" reg="Leiopathes">Leiopathes</tp:taxon-name-part></tp:taxon-name></italic> sp.). Photo credits: <bold>A, C, D</bold> (Schmidt Ocean Institute); <bold>B</bold> (M. Bo); <bold>E</bold> (S. Weinberg); <bold>F, G, H</bold> (NOAA/OER; <bold>I</bold> (P. Etnoyer).</p></caption><graphic xmlns:xlink="http://www.w3.org/1999/xlink" xlink:href="zookeys-1203-355_article-121411__-g003.jpg" position="float" orientation="portrait" xlink:type="simple" id="oo_1060128.jpg"><uri content-type="original_file" xlink:type="simple">https://binary.pensoft.net/fig/1060128</uri></graphic></fig><supplementary-material xmlns:xlink="http://www.w3.org/1999/xlink" id="S1" position="float" orientation="portrait" xlink:type="simple"><object-id content-type="doi" xlink:type="simple">10.3897/zookeys.1203.121411.suppl1</object-id><object-id content-type="arpha" xlink:type="simple">217B38B6-E23E-58AE-8822-451E29F43212</object-id><label>Supplementary material 1</label><caption><p>Table of read and locus summary statistics for specimens</p></caption><ext-link xlink:type="simple" ext-link-type="doi" xlink:href="10.3897/zookeys.1203.121411.suppl1">https://doi.org/10.3897/zookeys.1203.121411.suppl1</ext-link><statement content-type="dataType"><label>Data type</label><p>xlsx</p></statement><statement content-type="notes"><label>Explanation note</label><p>Metadata for molecular data including the number of raw reads, assembly statistics, and NCBI details.</p></statement><media xlink:href="zookeys-1203-355_article-121411__-s001.xlsx" mimetype="application" mime-subtype="vnd.openxmlformats-officedocument.spreadsheetml.sheet" position="float" orientation="portrait" xlink:type="simple" id="oo_1060135.xlsx"><uri content-type="original_file" xlink:type="simple">https://binary.pensoft.net/file/1060135</uri></media><permissions><license xlink:type="simple"><license-p>This dataset is made available under the Open Database License (http://opendatacommons.org/licenses/odbl/1.0/). The Open Database License (ODbL) is a license agreement intended to allow users to freely share, modify, and use this Dataset while maintaining this same freedom for others, provided that the original source and author(s) are credited.</license-p></license></permissions><attrib specific-use="authors">Jeremy Horowitz, Dennis M. Opresko, Santiago Herrera, Colleen M. Hansel, Andrea M. Quattrini</attrib></supplementary-material><fig id="F4" position="float" orientation="portrait"><object-id xmlns:xlink="http://www.w3.org/1999/xlink" content-type="doi" xlink:type="simple">10.3897/zookeys.1203.121411.figure4</object-id><object-id xmlns:xlink="http://www.w3.org/1999/xlink" content-type="arpha" xlink:type="simple">FBAA7895-9AD1-5292-8F2D-08901E55299F</object-id><label>Figure 4.</label><caption><p>Maximum likelihood phylogeny of all black coral families and the new family based on a 50% complete matrix containing 741 loci. Boxed taxa (blue outline) represent the new species. Ultrafast bootstrap support is 100% at all nodes except for two nodes, which are noted in the phylogeny. The phylogeny was rooted to the <tp:taxon-name><tp:taxon-name-part taxon-name-part-type="family">Leiopathidae</tp:taxon-name-part></tp:taxon-name> clade based on results from <xref ref-type="bibr" rid="B10">Horowitz et al. (2023b)</xref>.</p></caption><graphic xmlns:xlink="http://www.w3.org/1999/xlink" xlink:href="zookeys-1203-355_article-121411__-g004.jpg" position="float" orientation="portrait" xlink:type="simple" id="oo_1060129.jpg"><uri content-type="original_file" xlink:type="simple">https://binary.pensoft.net/fig/1060129</uri></graphic></fig></tp:treatment-sec><ref-list><ref id="B10"><mixed-citation xmlns:xlink="http://www.w3.org/1999/xlink" xlink:type="simple"><person-group><name name-style="western"><surname>Horowitz</surname><given-names>J</given-names></name><name name-style="western"><surname>Quattrini</surname><given-names>AM</given-names></name><name name-style="western"><surname>Brugler</surname><given-names>MR</given-names></name><name name-style="western"><surname>Miller</surname><given-names>DJ</given-names></name><name name-style="western"><surname>Pahang</surname><given-names>K</given-names></name><name name-style="western"><surname>Bridge</surname><given-names>TCL</given-names></name><name name-style="western"><surname>Cowman</surname><given-names>PF</given-names></name></person-group> (<year>2023b</year>) <article-title>Bathymetric evolution of black corals through deep time. Proceedings.</article-title><source>Biological Sciences</source><volume>290</volume>(<issue>2008</issue>): <fpage>20231107</fpage>. <ext-link xlink:href="10.1098/rspb.2023.1107" ext-link-type="doi" xlink:type="simple">https://doi.org/10.1098/rspb.2023.1107</ext-link></mixed-citation></ref></ref-list></tp:taxon-treatment>
