# Supplementary material for: ﻿Ameripathidae, a new family of antipatharian corals (Cnidaria, Anthozoa, Hexacorallia, Antipatharia)
Source: Zookeys. 2024 May 31;1203:355–75. doi: 10.3897/zookeys.1203.121411 (PMC11161683; doi:10.3897/zookeys.1203.121411)
Supplement: Supplementary material 1 — Table of read and locus summary statistics for specimens [file zookeys-1203-355_article-121411__-s001.xlsx]

## Sheet: Sheet1
Taxa	Assembled: total bp	UCE recovered	95 CI length	Min length	Mean length	Max length	Contigs >1kb	NCBI Bioproject	NCBI Biosample
Acanthopathes thyoides USNM 1288453	181824	305	25.749	230	596.144	4654	139	PRJNA588468	SAMN13244896
Ameripathes pseudomyriophylla USNM 1689129	938220	876	32.5887	207	1071.03	12260	329	PRJNA1078781	SAMN40018459
Ameripathes pseudomyriophylla USNM 1689101	1094869	919	32.2965	61	1191.37	11092	1266	PRJNA1078781	SAMN40018460
Anozopathes palauensis USNM 1007104	1110119	986	17.2431	234	1125.88	4634	1724	PRJNA975273	SAMN35320051
Antipathes aculeata MTQ G80032	1197023	870	19.4647	57	1375.89	3544	3304	PRJNA644402	SAMN27734885
Antipathes atlantica USNM 1288454	436357	419	39.1346	232	1041.42	6170	9646	PRJNA588468	SAMN13244954
Antipathes curvata MTQ77188	1220926	862	25.5607	86	1416.39	5296	6133	PRJNA644402	SAMN21465393
Antipathes delicatula MTQ G77186	1301979	846	32.2264	68	1538.98	10618	8950	PRJNA644402	SAMN27734845
Antipathes dichotoma UG SARD13	380422	708	9.73274	83	537.319	1943	9383	PRJNA644402	SAMN27734860
Antipathes falkorae MTQ G80067	840472	787	18.3468	70	1067.94	5272	33611	PRJNA644402	SAMN27734864
Antipathes flabellum M110519	844359	796	18.3103	71	1060.75	4060	142	PRJNA644402	SAMN27734852
Antipathes grandis MTQ G80005	922890	729	22.4817	59	1265.97	5090	1203	PRJNA644402	SAMN27734863
Aphanipathes flailum MTQ G80019	758215	753	18.2237	60	1006.93	4247	1696	PRJNA644402	SAMN27734865
Aphanipathes pedata USNM 1288458	430822	558	30.5279	229	772.082	8400	689	PRJNA588468	SAMN13244897
Aphanipathes verticillata MTQ G80075	692528	837	13.2467	56	827.393	2971	561	PRJNA644402	SAMN27734853
Aphanostichopathes cf. paucispina MTQ G80018	613502	619	22.5611	56	991.118	4123	1839	PRJNA644402	SAMN27734872
Asteriopathes colini MTQ G80153	1251000	927	17.1542	73	1349.51	3667	9030	PRJNA644402	SAMN27734894
Bathypathes sp. NIWA 4295	1060940	911	24.6141	125	1164.59	5784	8286	PRJNA644402	SAMN27734848
Bathypathes sp. USNM 1204050	834430	809	29.5999	187	1031.43	5629	2223	PRJNA644402	SAMN27734847
Bathypathes pseudoalternata MTQ G80038	684583	801	13.9012	68	854.66	2839	2332	PRJNA644402	SAMN27734889
Bathypathes pseudoalternata MTQ G80040	931912	886	22.186	86	1051.82	7170	741	PRJNA644402	SAMN21465395
Blastopathes medusa MTQ G74904	572692	867	8.03332	206	660.544	2716	2534	PRJNA644402	SAMN15459017
Cirrhipathes anguina M110716	399909	688	14.0579	122	581.263	6369	1788	PRJNA644402	SAMN27734866
Cupressopathes pumila INV 131366	1173698	859	34.0729	57	1366.35	5991	857	PRJNA644402	SAMN21465400
Cupressopathes pumila MTQ G80025	825895	768	17.3798	56	1075.38	4459	189	PRJNA644402	SAMN27734887
Cupressopathes sp. INV 131340	1444028	852	31.7815	59	1694.87	10068	6270	PRJNA644402	SAMN27734846
Elatopathies abietina USNM 1288451	1024215	869	36.0798	229	1178.61	11783	6044	PRJNA588468	SAMN13244956
Hexapathes bikofskii MTQ G80122	1021065	855	16.5082	67	1194.23	6134	1319	PRJNA644402	SAMN27734877
Hexapathes heterosticha USNM 1453828	682723	821	14.463	214	831.575	7269	620	PRJNA644402	SAMN15461049
Leiopathes annosa USNM 1071405	983082	912	18.374	221	1077.94	8225	311	PRJNA644402	SAMN15461050
Leiopathes glaberrima USNM 1490549	858494	930	12.088	76	923.112	3359	264	PRJNA644402	SAMN15461052
Lillipathes lilliei CAS 179055	538449	732	12.6984	207	735.586	3945	783	PRJNA644402	SAMN15461053
Myriopathes myriophylla MTQ G74919	693406	856	16.0642	210	810.054	6668	801	PRJNA644402	SAMN15461055
Myriopathes sp. INV 131335	586527	589	20.9417	110	995.801	3416	6313	PRJNA644402	SAMN27734883
Myriopathes sp. M100519	482124	675	12.5403	70	714.258	2926	4129	PRJNA644402	SAMN27734883
Myriopathes ulex ANT15	476704	625	25.9309	229	762.726	10700	956	PRJNA413622	SAMN07774933
Stylopathes americana NF22055	16819	60	14.5071	207	280.317	987	346	PRJNA1043120	SAMN38332712
Stylopathes americana NF22126	367093	623	19.3315	206	589.234	6151	10072	PRJNA1043120	SAMN38332726
Rhipidipathes helae MTQ G80117	1297810	925	18.6968	59	1403.04	5024	5251	PRJNA644402	SAMN27734888
Rhipidipathes sp. MTQ G74924	813317	849	15.6757	60	957.971	4905	1492	PRJNA644402	SAMN15461035
Stauropathes staurocrada USNM 1071042	717431	943	13.5359	118	760.796	3875	16	PRJNA644402	SAMN21465398
Stichopathes maldivensis M251115	411960	797	6.78959	208	516.888	1555	710	PRJNA644402	SAMN27734870
Telopathes magna USNM 1204049	633884	809	14.2602	107	783.54	4643	2066	PRJNA644402	SAMN27734893
Umbellapathes sp. USNM 1234554	725005	782	25.6014	163	927.116	5654	52554	PRJNA644402	SAMN21465392
Umbellapathes sp. USNM 1404092	329724	434	42.7053	229	759.733	10897	58962	PRJNA588468	SAMN13244902
Tanacetipathes cf. tanacetum USNM 1695042	567078	972	140.296	178	4237.5	36633	906	PRJNA1043120	SAMN38332790
Tanacetipathes cf. hirta USNM 1695043	566052	968	146.148	150	4778	32580	907	PRJNA1043120	SAMN38332791
